# Supplementary material for: Retrograde Cricopharyngeal Dysfunction: An Update of Pathophysiological Mechanisms and Future Directions
Source: Toxins (Basel). 2025 Dec 22;18(1):8. doi: 10.3390/toxins18010008 (PMC12846232; doi:10.3390/toxins18010008)
Supplement: Supplementary file 1 [file toxins-18-00008-s001.zip]

Archive with 1 entries (1 files):
- toxins-4010506-supplementary.pdf
